# Supplementary material for: Design, Synthesis and Gene Modulation Insights into Pigments Derived from Tryptophan-Betaxanthin, Which Act against Tumor Development in Caenorhabditis elegans
Source: Int J Mol Sci. 2023 Dec 20;25(1):63. doi: 10.3390/ijms25010063 (PMC10778952; doi:10.3390/ijms25010063)
Supplement: Supplementary file 1 [file ijms-25-00063-s001.zip]

Archive with 1 entries (1 files):
- ijms-2754837-supplementary.pdf
